# Supplementary material for: Microbiomes of clownfish and their symbiotic host anemone converge before their first physical contact
Source: Microbiome. 2021 May 17;9:109. doi: 10.1186/s40168-021-01058-1 (PMC8130386; doi:10.1186/s40168-021-01058-1)
Supplement: Supplementary file 5 — Additional file 4: Table S3. DESeq2 test results of pairwise comparisons between Interaction and control groups over all time points. Results show the main statistics of each ASV (filtered to keep only those with a p-value < 0.0001 fdr). Additional taxonomic annotation is provided (closest blastn match against the NCBI 16S database, as well as the LCA annotation). [file 40168_2021_1058_MOESM5_ESM.xlsx]

## Sheet: Feuil1
Anemone Control
	0	1	2	3	4
1	0.34	-	-	-	-
2	1	1	-	-	-
3	1	1	1	-	-
4	0.82	1	1	1	-
5	1	1	1	1	1
Clownfish Control
	0	1	2	3	4
1	0.0221	-	-	-	-
2	1	0.0432	-	-	-
3	0.035	1	1	-	-
4	1	0.0049	1	0.9452	-
5	0.006	1	0.0049	1	0.0019
Anemone Physical Interaction
	0	1	2	3	4
1	1	-	-	-	-
2	0.04733	0.0178	-	-	-
3	1	1	0.05511	-	-
4	1	1	0.00018	1	-
5	1	1	0.00066	1	1
Clownfish Physical Interaction
	0	1	2	3	4
1	0.53574	-	-	-	-
2	0.00135	1	-	-	-
3	3.8e-05	0.28816	1	-	-
4	0.00018	0.81765	1	1	-
5	1	0.53574	0.00261	7.2e-05	0.00084
Anemone Remote Interaction
	0	1	2	3	4
1	0.0741	-	-	-	-
2	1	1	-	-	-
3	0.0059	1	1	-	-
4	0.0059	1	1	1	-
5	0.0011	1	0.1132	0.7533	0.4942
Clownfish Physical Interaction
	0	1	2	3	4
1	0.00023	-	-	-	-
2	1.4e-06	0.00084	-	-	-
3	3.8e-05	0.01043	0.08555	-	-
4	0.00051	0.83294	1	1	-
5	5.8e-06	0.0178	0.39531	1	1
